# Supplementary material for: Beta-cell hubs maintain Ca2+ oscillations in human and mouse islet simulations
Source: Islets. 2018 Aug 24;10(4):151–67. doi: 10.1080/19382014.2018.1493316 (PMC6113907; doi:10.1080/19382014.2018.1493316)
Supplement: Supplemental Material [file kisl-10-04-1493316-s001.zip]

Archive with 5 entries (5 files):
- captions to supplementary material.docx
- S1Figure.pdf
- S1-Video.avi
- S2-Video.avi
- S3-Video.avi
